# Supplementary material for: Discovery of Putative Dual Inhibitor of Tubulin and EGFR by Phenotypic Approach on LASSBio-1586 Homologs
Source: Pharmaceuticals (Basel). 2022 Jul 23;15(8):913. doi: 10.3390/ph15080913 (PMC9394307; doi:10.3390/ph15080913)
Supplement: Supplementary file 1 [file pharmaceuticals-15-00913-s001.zip]

Archive with 1 entries (1 files):
- pharmaceuticals-1817477-supplementary.pdf
